# Supplementary material for: Therapeutic anti-glioma effect of the combined action of PCSK inhibitor with the anti-tumoral factors secreted by Poly (I:C)-stimulated macrophages
Source: Cancer Gene Ther. 2021 Jan 5;29(1):22–36. doi: 10.1038/s41417-020-00286-1 (PMC8761570; doi:10.1038/s41417-020-00286-1)
Supplement: Supplementary file 3 — Supp. data 1 [file 41417_2020_286_MOESM3_ESM.xlsx]

## Sheet: Feuil1
Cluster 1					Cluster 2
Protein IDs	Majority protein IDs	Protein names	Gene names		Protein IDs	Majority protein IDs	Protein names	Gene names
P11980-2	P11980-2	Pyruvate kinase PKM	Pkm		P62628	P62628	Dynein light chain roadblock-type 1	Dynlrb1
O54922	O54922	Exocyst complex component 7	Exoc7		P18420	P18420	Proteasome subunit alpha type-1	Psma1
Q66H39	Q66H39	ATP-binding cassette sub-family F member 3	Abcf3		Q9QYU1	Q9QYU1	Peroxisomal biogenesis factor 19	Pex19
P12369	P12369	cAMP-dependent protein kinase type II-beta regulatory subunit	Prkar2b		P42676	P42676	Neurolysin, mitochondrial	Nln
Q5HZY2	Q5HZY2	GTP-binding protein SAR1b	Sar1b		Q812E8	Q812E8	Glutamine-dependent NAD(+) synthetase	Nadsyn1
Q62871	Q62871-3;Q62871-2;Q62871	Cytoplasmic dynein 1 intermediate chain 2	Dync1i2		P70550	P70550	Ras-related protein Rab-8B	Rab8b
Q9R0J8	Q9R0J8	Legumain	Lgmn		D3ZHV2	D3ZHV2	Microtubule-actin cross-linking factor 1	Macf1
Q07969	Q07969	Platelet glycoprotein 4	Cd36		P50408	P50408	V-type proton ATPase subunit F	Atp6v1f
Q64194	Q64194	Lysosomal acid lipase/cholesteryl ester hydrolase	Lipa		Q4V7C7	Q4V7C7	Actin-related protein 3	Actr3
P16232	P16232-2;P16232	Corticosteroid 11-beta-dehydrogenase isozyme 1	Hsd11b1		Q5U2V8	Q5U2V8	ER membrane protein complex subunit 3	Emc3
Q6P7C7	Q6P7C7	Transmembrane glycoprotein NMB	Gpnmb		Q505J3	Q505J3	WSC domain-containing protein 1	Wscd1
F1M3G7	F1M3G7		Akap13		Q561S0	Q561S0	NADH dehydrogenase [ubiquinone] 1 alpha subcomplex subunit 10, mitochondrial	Ndufa10
Q66HF1	Q66HF1	NADH-ubiquinone oxidoreductase 75 kDa subunit, mitochondrial	Ndufs1		P11167	P11167	Solute carrier family 2, facilitated glucose transporter member 1	Slc2a1
Q62638	Q62638	Golgi apparatus protein 1	Glg1		O35142	O35142	Coatomer subunit beta	Copb2
B2RYG7	B2RYG7	Docking protein 3	Dok3		Q6P7B0	Q6P7B0	Tryptophan--tRNA ligase, cytoplasmic;T1-TrpRS;T2-TrpRS	Wars
P52873	P52873	Pyruvate carboxylase, mitochondrial	Pc		Q6AYD9	Q6AYD9	Nucleoside diphosphate-linked moiety X motif 19, mitochondrial	Nudt19
P19836	P19836;Q9QZC4	Choline-phosphate cytidylyltransferase A;Choline-phosphate cytidylyltransferase B	Pcyt1a;Pcyt1b		Q6JE36	Q6JE36	Protein NDRG1	Ndrg1
Q9ESW0	Q9ESW0	DNA damage-binding protein 1	Ddb1		O70199	O70199	UDP-glucose 6-dehydrogenase	Ugdh
					Q9JJ50	Q9JJ50-2;Q9JJ50	Hepatocyte growth factor-regulated tyrosine kinase substrate	Hgs
					P97526	P97526	Neurofibromin	Nf1
					Q5XIM7	Q5XIM7	Lysine--tRNA ligase	Kars
					O88775	O88775	Embigin	Emb
					Q80Z29	Q80Z29	Nicotinamide phosphoribosyltransferase	Nampt
					Q06518	Q06518	Nitric oxide synthase, inducible	Nos2
					P22288	P22288	GTP cyclohydrolase 1	Gch1
					P54690	P54690	Branched-chain-amino-acid aminotransferase, cytosolic	Bcat1
					O70156	O70156	Oxidized low-density lipoprotein receptor 1;Oxidized low-density lipoprotein receptor 1, soluble form	Olr1
					P70600	P70600-3;P70600	Protein-tyrosine kinase 2-beta	Ptk2b
					P36370	P36370	Antigen peptide transporter 1	Tap1
					Q6AYC2	Q6AYC2	Immunity-related GTPase family M protein	Irgm
					D4A523	D4A523		Nlrp3
					P36372	P36372	Antigen peptide transporter 2	Tap2
					P18163	P18163	Long-chain-fatty-acid--CoA ligase 1	Acsl1
					Q5MYT7	Q5MYT7	2-5-oligoadenylate synthase 3	Oas3
					B5D5N9	B5D5N9;B5D5N9-2	Cationic amino acid transporter 2	Slc7a2
					P48056	P48056	Sodium- and chloride-dependent betaine transporter	Slc6a12
					P18588	P18588	Interferon-induced GTP-binding protein Mx1	Mx1
					O70600	O70600	Radical S-adenosyl methionine domain-containing protein 2	Rsad2
					Q63663	Q63663	Interferon-induced guanylate-binding protein 2	Gbp2
					G3V645	G3V645	2-5-oligoadenylate synthase-like protein 1	Oasl
					B2GV54	B2GV54	Neutral cholesterol ester hydrolase 1	Nceh1
					Q505J9	Q505J9	ATPase family AAA domain-containing protein 1	Atad1
					A7E3N2	A7E3N2	Neutrophil cytosol factor 2	Ncf2
