# Supplementary material for: Therapeutic anti-glioma effect of the combined action of PCSK inhibitor with the anti-tumoral factors secreted by Poly (I:C)-stimulated macrophages
Source: Cancer Gene Ther. 2021 Jan 5;29(1):22–36. doi: 10.1038/s41417-020-00286-1 (PMC8761570; doi:10.1038/s41417-020-00286-1)
Supplement: Supplementary file 4 — Supp. Data 2 [file 41417_2020_286_MOESM4_ESM.xlsx]

## Sheet: Feuil1
Cluster 1					Cluster 2
Protein IDs	Majority protein IDs	Protein names	Gene names		Protein IDs	Majority protein IDs	Protein names	Gene names
Q9EQV6	Q9EQV6	Tripeptidyl-peptidase 1	Tpp1		P16975	P16975	SPARC	Sparc
O55171	O55171	Acyl-coenzyme A thioesterase 2, mitochondrial	Acot2		B2GUV7	B2GUV7	Eukaryotic translation initiation factor 5B	Eif5b
P00697	P00697	Lysozyme C-1	Lyz1		P51607	P51607	N-acylglucosamine 2-epimerase	Renbp
P15943-2;P15943;P15943-4;P15943-3	P15943	Amyloid-like protein 2	Aplp2		P21533	P21533	60S ribosomal protein L6	Rpl6
Q6IUU3-2;Q6IUU3-3;Q6IUU3	Q6IUU3-2;Q6IUU3-3;Q6IUU3	Sulfhydryl oxidase 1	Qsox1		P30009	P30009	Myristoylated alanine-rich C-kinase substrate	Marcks
P01015	P01015	Angiotensinogen;Angiotensin-1;Angiotensin-2;Angiotensin-3;Angiotensin-4;Angiotensin 1-9;Angiotensin 1-7;Angiotensin 1-5;Angiotensin 1-4	Agt		D3ZHA0	D3ZHA0	Filamin-C	Flnc
P30121	P30121	Metalloproteinase inhibitor 2	Timp2		P70623;P55054	P70623	Fatty acid-binding protein, adipocyte	Fabp4
P0C5H9	P0C5H9	Mesencephalic astrocyte-derived neurotrophic factor	Manf		P50231	P50231	C-C motif chemokine 5	Ccl5
O54715	O54715	V-type proton ATPase subunit S1	Atp6ap1		P48973	P48973	C-X-C motif chemokine 10	Cxcl10
Q641Z7	Q641Z7	Acid sphingomyelinase-like phosphodiesterase 3a	Smpdl3a		P50230	P50230	C-C motif chemokine 4	Ccl4
P24368	P24368	Peptidyl-prolyl cis-trans isomerase B	Ppib		P16599	P16599	Tumor necrosis factor;Tumor necrosis factor, membrane form;Intracellular domain 1;Intracellular domain 2;C-domain 1;C-domain 2;Tumor necrosis factor, soluble form	Tnf
Q63083	Q63083	Nucleobindin-1	Nucb1		Q5XIG2	Q5XIG2	Complement C1q tumor necrosis factor-related protein 1	C1qtnf1
P08592;P08592-2	P08592;P08592-2	Amyloid beta A4 protein;N-APP;Soluble APP-alpha;Soluble APP-beta;C99;Beta-amyloid protein 42;Beta-amyloid protein 40;C83;P3(42);P3(40);C80;Gamma-secretase C-terminal fragment 59;Gamma-secretase C-terminal fragment 57;Gamma-secretase C-terminal fragment 50;C31	App		Q4G075	Q4G075	Leukocyte elastase inhibitor A	Serpinb1a
Q6Q0N0	Q6Q0N0	Calsyntenin-1;Soluble Alc-alpha;CTF1-alpha	Clstn1		P04642;P19629	P04642	L-lactate dehydrogenase A chain	Ldha
O35112	O35112	CD166 antigen	Alcam		Q01986;P36506	Q01986	Dual specificity mitogen-activated protein kinase kinase 1	Map2k1
P45479	P45479	Palmitoyl-protein thioesterase 1	Ppt1		P62828;Q8K586	P62828;Q8K586	GTP-binding nuclear protein Ran;GTP-binding nuclear protein Ran, testis-specific isoform	Ran;Rasl2-9
					Q920J4	Q920J4	Thioredoxin-like protein 1	Txnl1
					B0BN85	B0BN85	Suppressor of G2 allele of SKP1 homolog	Sugt1
					Q498U4	Q498U4	SAP domain-containing ribonucleoprotein	Sarnp
					P52925	P52925	High mobility group protein B2	Hmgb2
					Q63798	Q63798	Proteasome activator complex subunit 2	Psme2
					Q9EQS0	Q9EQS0	Transaldolase	Taldo1
					P18331	P18331	Inhibin beta A chain	Inhba
					P14844	P14844	C-C motif chemokine 2	Ccl2
					Q07009	Q07009	Calpain-2 catalytic subunit	Capn2
					Q68A21	Q68A21	Transcriptional activator protein Pur-beta	Purb
					Q63413;Q5U216	Q63413	Spliceosome RNA helicase Ddx39b	Ddx39b
					P50229	P50229	C-C motif chemokine 3	Ccl3
					P05370	P05370	Glucose-6-phosphate 1-dehydrogenase	G6pdx
					Q63663	Q63663	Interferon-induced guanylate-binding protein 2	Gbp2
					P63324	P63324	40S ribosomal protein S12	Rps12
					P62963	P62963	Profilin-1	Pfn1
					P83868	P83868	Prostaglandin E synthase 3	Ptges3
					P27952	P27952	40S ribosomal protein S2	Rps2
					P05197	P05197	Elongation factor 2	Eef2
					P63159	P63159	High mobility group protein B1	Hmgb1
					Q75WE7	Q75WE7	von Willebrand factor A domain-containing protein 5A	Vwa5a
					P49242	P49242	40S ribosomal protein S3a;40S ribosomal protein S3b	Rps3a
					Q8CFN2;Q8CFN2-2	Q8CFN2;Q8CFN2-2	Cell division control protein 42 homolog	Cdc42
					A7VJC2;A7VJC2-4;A7VJC2-2;A7VJC2-3	A7VJC2;A7VJC2-4;A7VJC2-2;A7VJC2-3	Heterogeneous nuclear ribonucleoproteins A2/B1	Hnrnpa2b1
