# Supplementary material for: Therapeutic anti-glioma effect of the combined action of PCSK inhibitor with the anti-tumoral factors secreted by Poly (I:C)-stimulated macrophages
Source: Cancer Gene Ther. 2021 Jan 5;29(1):22–36. doi: 10.1038/s41417-020-00286-1 (PMC8761570; doi:10.1038/s41417-020-00286-1)
Supplement: Supplementary file 5 — Supp. data 3 [file 41417_2020_286_MOESM5_ESM.xlsx]

## Sheet: Feuil1
Cluster 1					Cluster 2					Cluster 3
Protein IDs	Majority protein IDs	Protein names	Gene names		Protein IDs	Majority protein IDs	Protein names	Gene names		Protein IDs	Majority protein IDs	Protein names	Gene names
O88368	O88368	Microphthalmia-associated transcription factor	Mitf		P55266	P55266	Double-stranded RNA-specific adenosine deaminase	Adar		Q6AXS5-2;Q6AXS5	Q6AXS5-2;Q6AXS5	Plasminogen activator inhibitor 1 RNA-binding protein;Plasminogen activator inhibitor 1 RNA-binding protein, N-terminally processed	Serbp1
Q00972	Q00972	[3-methyl-2-oxobutanoate dehydrogenase [lipoamide]] kinase, mitochondrial	Bckdk		Q53UA7	Q53UA7	Serine/threonine-protein kinase TAO3	Taok3		P14604	P14604	Enoyl-CoA hydratase, mitochondrial	Echs1
Q6UPE1	Q6UPE1	Electron transfer flavoprotein-ubiquinone oxidoreductase, mitochondrial	Etfdh		Q6AXQ5	Q6AXQ5	2,5-phosphodiesterase 12	Pde12		O70199	O70199	UDP-glucose 6-dehydrogenase	Ugdh
Q6P7C7	Q6P7C7	Transmembrane glycoprotein NMB	Gpnmb		Q3B7D0	Q3B7D0	Oxygen-dependent coproporphyrinogen-III oxidase, mitochondrial	Cpox		Q5XIM7	Q5XIM7	Lysine--tRNA ligase	Kars
P09606	P09606	Glutamine synthetase	Glul		P12749	P12749	60S ribosomal protein L26	Rpl26		Q5XIG2	Q5XIG2	Complement C1q tumor necrosis factor-related protein 1	C1qtnf1
Q812E8	Q812E8	Glutamine-dependent NAD(+) synthetase	Nadsyn1		Q6PDW6	Q6PDW6	39S ribosomal protein L17, mitochondrial	Mrpl17		P20069	P20069	Mitochondrial-processing peptidase subunit alpha	Pmpca
Q99MZ8	Q99MZ8	LIM and SH3 domain protein 1	Lasp1		P28480	P28480	T-complex protein 1 subunit alpha	Tcp1		Q6TUG0	Q6TUG0	DnaJ homolog subfamily B member 11	Dnajb11
					P19511	P19511	ATP synthase F(0) complex subunit B1, mitochondrial	Atp5f1		Q63184	Q63184	Interferon-induced, double-stranded RNA-activated protein kinase	Eif2ak2
					Q641X8	Q641X8	Eukaryotic translation initiation factor 3 subunit E	Eif3e		Q63663	Q63663	Interferon-induced guanylate-binding protein 2	Gbp2
					D3ZAF6	D3ZAF6	ATP synthase subunit f, mitochondrial	Atp5j2		P36370	P36370	Antigen peptide transporter 1	Tap1
										O70156	O70156	Oxidized low-density lipoprotein receptor 1;Oxidized low-density lipoprotein receptor 1, soluble form	Olr1
										P22288	P22288	GTP cyclohydrolase 1	Gch1
										Q505J9	Q505J9	ATPase family AAA domain-containing protein 1	Atad1
										Q06518;Q62600	Q06518	Nitric oxide synthase, inducible	Nos2
										O70600	O70600	Radical S-adenosyl methionine domain-containing protein 2	Rsad2
										P18588	P18588	Interferon-induced GTP-binding protein Mx1	Mx1
										G3V645	G3V645	2-5-oligoadenylate synthase-like protein 1	Oasl
										P62907	P62907	60S ribosomal protein L10a	Rpl10a
										Q07936;Q07936-2	Q07936;Q07936-2	Annexin A2	Anxa2
										B2GUZ5	B2GUZ5	F-actin-capping protein subunit alpha-1	Capza1
