# Supplementary material for: Therapeutic anti-glioma effect of the combined action of PCSK inhibitor with the anti-tumoral factors secreted by Poly (I:C)-stimulated macrophages
Source: Cancer Gene Ther. 2021 Jan 5;29(1):22–36. doi: 10.1038/s41417-020-00286-1 (PMC8761570; doi:10.1038/s41417-020-00286-1)
Supplement: Supplementary file 6 — Supp. data 4 [file 41417_2020_286_MOESM6_ESM.xlsx]

## Sheet: Feuil1
Cluster 1					Cluster 2					Cluster 2.1					Cluster 2.2
Protein IDs	Majority protein IDs	Protein names	Gene names		Protein IDs	Majority protein IDs	Protein names	Gene names		Protein IDs	Majority protein IDs	Protein names	Gene names		Protein IDs	Majority protein IDs	Protein names	Gene names
Q66H43	Q66H43		Borcs6		Q99N37-3;Q99N37-2;Q99N37-4;Q99N37	Q99N37-3;Q99N37-2;Q99N37-4;Q99N37	Rho GTPase-activating protein 17	Arhgap17		Q99N37-3;Q99N37-2;Q99N37-4;Q99N37	Q99N37-3;Q99N37-2;Q99N37-4;Q99N37	Rho GTPase-activating protein 17	Arhgap17		Q5I0D7	Q5I0D7	Xaa-Pro dipeptidase	Pepd
P13635	P13635	Ceruloplasmin	Cp		P62902	P62902	60S ribosomal protein L31	Rpl31		P62902	P62902	60S ribosomal protein L31	Rpl31		P05942	P05942	Protein S100-A4	S100a4
Q63617	Q63617	Hypoxia up-regulated protein 1	Hyou1		P35213-2;P35213	P35213-2;P35213	14-3-3 protein beta/alpha;14-3-3 protein beta/alpha, N-terminally processed	Ywhab		P35213-2;P35213	P35213-2;P35213	14-3-3 protein beta/alpha;14-3-3 protein beta/alpha, N-terminally processed	Ywhab		Q62871-3;Q62871-2;Q62871	Q62871-3;Q62871-2;Q62871	Cytoplasmic dynein 1 intermediate chain 2	Dync1i2
P51607	P51607	N-acylglucosamine 2-epimerase	Renbp		P09495	P09495	Tropomyosin alpha-4 chain	Tpm4		P09495	P09495	Tropomyosin alpha-4 chain	Tpm4		Q4AEF8	Q4AEF8	Coatomer subunit gamma-1	Copg1
P62912	P62912	60S ribosomal protein L32	Rpl32		P06768	P06768	Retinol-binding protein 2	Rbp2		P06768	P06768	Retinol-binding protein 2	Rbp2		Q9QXY8	Q9QXY8	C-C motif chemokine 7	Ccl7
Q4QRB4	Q4QRB4	Tubulin beta-3 chain	Tubb3		Q9R085	Q9R085	Ubiquitin carboxyl-terminal hydrolase 15	Usp15		Q9R085	Q9R085	Ubiquitin carboxyl-terminal hydrolase 15	Usp15		P48973	P48973	C-X-C motif chemokine 10	Cxcl10
Q6IUU3-2;Q6IUU3-3;Q6IUU3	Q6IUU3	Sulfhydryl oxidase 1	Qsox1		P25113;P16290	P25113	Phosphoglycerate mutase 1	Pgam1		P25113;P16290	P25113	Phosphoglycerate mutase 1	Pgam1		P18331	P18331	Inhibin beta A chain	Inhba
Q9Z1K9	Q9Z1K9	Disintegrin and metalloproteinase domain-containing protein 17	Adam17		P62963	P62963	Profilin-1	Pfn1		P62963	P62963	Profilin-1	Pfn1		Q63663	Q63663	Interferon-induced guanylate-binding protein 2	Gbp2
P01346	P01346	Insulin-like growth factor II;Insulin-like growth factor II;Preptin	Igf2		Q4FZY0	Q4FZY0	EF-hand domain-containing protein D2	Efhd2		Q4FZY0	Q4FZY0	EF-hand domain-containing protein D2	Efhd2		P16599	P16599	Tumor necrosis factor;Tumor necrosis factor, membrane form;Intracellular domain 1;Intracellular domain 2;C-domain 1;C-domain 2;Tumor necrosis factor, soluble form	Tnf
P68136;P68035;P63269;P62738	P68136	Actin, alpha skeletal muscle;Actin, alpha cardiac muscle 1;Actin, gamma-enteric smooth muscle;Actin, aortic smooth muscle	Acta1;Actc1;Actg2;Acta2		O55096	O55096	Dipeptidyl peptidase 3	Dpp3		O55096	O55096	Dipeptidyl peptidase 3	Dpp3		Q5XIG2	Q5XIG2	Complement C1q tumor necrosis factor-related protein 1	C1qtnf1
Q6P7A9	Q6P7A9	Lysosomal alpha-glucosidase	Gaa		P18666;P13832;Q64122	P18666;P13832	Myosin regulatory light chain 12B;Myosin regulatory light chain RLC-A	Myl12b;Rlc-a		P18666;P13832;Q64122	P18666;P13832	Myosin regulatory light chain 12B;Myosin regulatory light chain RLC-A	Myl12b;Rlc-a		P50230	P50230	C-C motif chemokine 4	Ccl4
O35952-2;O35952	O35952	Hydroxyacylglutathione hydrolase, mitochondrial	Hagh		O35828	O35828	Coronin-7	Coro7		O35828	O35828	Coronin-7	Coro7		P50229	P50229	C-C motif chemokine 3	Ccl3
P60517;Q0VGK0	P60517	Gamma-aminobutyric acid receptor-associated protein;Gamma-aminobutyric acid receptor-associated protein-like 1	Gabarap;Gabarapl1		Q5I0D7	Q5I0D7	Xaa-Pro dipeptidase	Pepd							A7VJC2;A7VJC2-4;A7VJC2-2;A7VJC2-3	A7VJC2;A7VJC2-4;A7VJC2-2;A7VJC2-3	Heterogeneous nuclear ribonucleoproteins A2/B1	Hnrnpa2b1
P04182	P04182	Ornithine aminotransferase, mitochondrial	Oat		P05942	P05942	Protein S100-A4	S100a4
O54715	O54715	V-type proton ATPase subunit S1	Atp6ap1		Q62871-3;Q62871-2;Q62871	Q62871-3;Q62871-2;Q62871	Cytoplasmic dynein 1 intermediate chain 2	Dync1i2
O35217	O35217	Multiple inositol polyphosphate phosphatase 1	Minpp1		Q4AEF8	Q4AEF8	Coatomer subunit gamma-1	Copg1
P54690	P54690	Branched-chain-amino-acid aminotransferase, cytosolic	Bcat1		Q9QXY8	Q9QXY8	C-C motif chemokine 7	Ccl7
P61354	P61354	60S ribosomal protein L27	Rpl27		P48973	P48973	C-X-C motif chemokine 10	Cxcl10
P39032	P39032	60S ribosomal protein L36	Rpl36		P18331	P18331	Inhibin beta A chain	Inhba
P62250	P62250	40S ribosomal protein S16	Rps16		Q63663	Q63663	Interferon-induced guanylate-binding protein 2	Gbp2
P29314	P29314	40S ribosomal protein S9	Rps9		P16599	P16599	Tumor necrosis factor;Tumor necrosis factor, membrane form;Intracellular domain 1;Intracellular domain 2;C-domain 1;C-domain 2;Tumor necrosis factor, soluble form	Tnf
Q5RKI1	Q5RKI1	Eukaryotic initiation factor 4A-II;Eukaryotic initiation factor 4A-II, N-terminally processed	Eif4a2		Q5XIG2	Q5XIG2	Complement C1q tumor necrosis factor-related protein 1	C1qtnf1
P15791-5;P15791-7;P15791-2;P15791-3;P15791-6;P15791-4;P15791;P11275;P11730-3;P11730-2;P11730;P08413	P15791	Calcium/calmodulin-dependent protein kinase type II subunit delta	Camk2d		P50230	P50230	C-C motif chemokine 4	Ccl4
O88656	O88656	Actin-related protein 2/3 complex subunit 1B	Arpc1b		P50229	P50229	C-C motif chemokine 3	Ccl3
P29066	P29066	Beta-arrestin-1	Arrb1		A7VJC2;A7VJC2-4;A7VJC2-2;A7VJC2-3	A7VJC2;A7VJC2-4;A7VJC2-2;A7VJC2-3	Heterogeneous nuclear ribonucleoproteins A2/B1	Hnrnpa2b1
P85108	P85108	Tubulin beta-2A chain	Tubb2a
Q3T1L0	Q3T1L0	Aldehyde dehydrogenase family 16 member A1	Aldh16a1
P62909	P62909	40S ribosomal protein S3	Rps3
P38983	P38983	40S ribosomal protein SA	Rpsa
P62278	P62278	40S ribosomal protein S13	Rps13
P85971	P85971	6-phosphogluconolactonase	Pgls
P62804	P62804	Histone H4;Osteogenic growth peptide	Hist1h4b
P04644	P04644	40S ribosomal protein S17	Rps17
P30904	P30904	Macrophage migration inhibitory factor	Mif
Q5PQJ6	Q5PQJ6	Pyrroline-5-carboxylate reductase 3	Pycrl
O35964;O35179	O35964	Endophilin-A2	Sh3gl1
Q66HF9	Q66HF9	Leucine-rich repeat flightless-interacting protein 1	Lrrfip1
Q53UA7	Q53UA7	Serine/threonine-protein kinase TAO3	Taok3
D3ZHA0	D3ZHA0	Filamin-C	Flnc
